# Supplementary material for: Cross-Cultural Analysis of Consumers’ Avoidance of Snack Food Ingredients Across 13 Countries Using Check-All-That-Apply (CATA) Method
Source: Foods. 2025 May 13;14(10):1729. doi: 10.3390/foods14101729 (PMC12111002; doi:10.3390/foods14101729)
Supplement: Supplementary file 1 [file foods-14-01729-s001.zip]

Archive with 1 entries (1 files):
- foods-3566459-supplementary.pdf
